# Supplementary material for: Clinical characteristics, diagnostic modalities, and therapeutic strategies of spontaneous renal artery dissection: A systematic review and diagnostic analysis
Source: PLoS One. 2026 Jan 23;21(1):e0340766. doi: 10.1371/journal.pone.0340766 (PMC12829824; doi:10.1371/journal.pone.0340766)
Supplement: S3 File — (ZIP) [file pone.0340766.s003.zip]

Archive with 3 entries (2 files):
- Supplyment/
- Supplyment/Date-A.xlsx
- Supplyment/Score.xlsx
