# Supplementary material for: Clinical characteristics, diagnostic modalities, and therapeutic strategies of spontaneous renal artery dissection: A systematic review and diagnostic analysis
Source: PLoS One. 2026 Jan 23;21(1):e0340766. doi: 10.1371/journal.pone.0340766 (PMC12829824; doi:10.1371/journal.pone.0340766)
Supplement: S3 File — (ZIP) [file pone.0340766.s003.zip › Supplyment/Date-A.xlsx]

## Sheet: 1.1
	Author	Year	Sex	Age	Onset with hypertension	Initial diagnosis	History of smoking	Main point (of an argument)	Recovery of blood pressure	Revascularization
1	James W.H. Macneil	2017	Male	69	Yes（158/94 mmHg）	Acute kidney injury, right kidney infarction	Not mentioned	Right-sided dystocia, nausea, vomiting	Control (drugs)	Yes
2	Guangqing Yuan	2023	Male	51	Yes	Right renal artery entrapment with partial renal infarction	Not mentioned	Pain in the right abdomen and lower back	Normal	Yes
3	Ozbek Orhan	2011	Male	37	Yes（200/110 mmHg）	Bilateral renal artery entrapment (possibly related to ESWL)	Yes	Bilateral dystocia, hematuria, headache	Control (drugs)	Yes
4	Mustafa Korkut	2020	Male	25	No (normal on admission)	entrapment of the left renal artery	Yes	Left dystocia (worse with exercise)	Normal	Yes
5	F Del Porto	2020	Male	46	Yes	Bilateral renal artery entrapment + positive antiphospholipid antibodies	Yes	Sudden right upper abdominal pain, diarrhea	Control (drugs)	Yes
6	Luana Gatto	2020	Male	37	Yes	Fibromuscular dysplasia (FMD) with vertebral artery entrapment aneurysm	Not mentioned	Sudden onset headache, vomiting (SAH)	Control (drugs)	Yes
7	Gerardo A. Vitiello	2017	Male	40	Yes（152/102 mmHg）	Left renal artery entrapment with renal infarction	Not mentioned	Recurrence of left-sided dystocia	Normal	Yes
8	Tadahisa Sugiura	2011	Male	30	Yes (hypertension on admission)	Fibromuscular dysplasia (FMD) with four peripheral arterial entrapments	Not mentioned	Sudden severe abdominal pain, headache, dizziness	Control (drugs)	Yes
9	M Alonso-Alcañiz	2017	Male	45	Yes (148/96 mmHg)	Left renal artery entrapment with partial renal infarction	Yes (20/day)	Left dystocia (motion-independent)	Control (drugs)	Yes
10	Jing Lei	2022	Female	45	Yes (220/120 mmHg)	Right renal artery entrapment with renal infarction	Not mentioned	Right-sided dystocia, abdominal pain	Normal	Yes (Nephrectomy)
11	Naman S. Desai	2013	Famle	65	Yes (144/78 mmHg)	Bilateral renal artery entrapment with renal infarction	Not mentioned	Left dystocia, hematuria	Control (drugs)	Yes
12	Bora Peynircioglu	2011	Male	52	Yes (170/100 mmHg)	Right renal artery entrapment with renal vascular hypertension	Not mentioned	hypertension out of control	Normal	Yes
13	Gaurav Tandon	2012	Male	65	Yes (240/150 mmHg)	right renal artery entrapment	Yes (30/year)	Hypertensive crisis, depressive symptoms	Normal	Yes
14	Ainhoa García	2014	Male	59	Yes (195/113 mmHg)	Left renal artery entrapment with renal infarction	Yes	Left-sided dystocia, hypertension	Normal	Yes
15	Gaetano Ferrara	2024	Male	49	Yes (160/90 mmHg)	Bilateral renal artery entrapment with multiple renal infarcts	Not mentioned	Bilateral dystocia, headache, fatigue	Control (drugs)	No
16	Naiding Zhang	2021	Male	48	No	Abdominal pain, diarrhea, bloating	No	Sudden abdominal and back pain	Normal	Yes
17	Sonia Ramamoorthy	2002	Male3Famle1	51	2Yes2No	Abdominal pain, fever, hematuria	Not mentioned	Abdominal pain, fever, hematuria	Normal	No
18	Sang Hak Lee	2003	Male	48	No	Suspected appendicitis or kidney stones	No	Right abdominal and lumbar pain	Normal	Yes
19	Amir Alamir	1997	Male	47	No	Suspected kidney stones	No	sudden onset of low back pain	Normal	No
20	Mehmet Beyazal	2023	Famle	65	No	Right abdominal pain, nausea and vomiting	Not mentioned	Sharp pain in the right abdomen	Normal	No
21	Nitin Kolhe	2004	Male	42	No	Low back pain, microscopic hematuria	Not mentioned	Low back pain, hematuria	Normal	No
22	Susannah Boulet	2023	Male	51	Yes (history of hypertension)	Suspected abdominal injury	Yes	Left lower back pain	Control (drugs)	No
23	Yasutoshi Yoshiyama	2021	Male	53	No	lumbago	Yes	sudden onset of low back pain	Normal	Yes
24	Stefano Bonardelli	2013	Male	54	Yes (history of hypertension)	Chest and back pain, abdominal pain	Yes	Chest and back pain, abdominal pain	Control (drugs)	Yes
25	Richard Conway	2012	Male	25	No	Right lower back pain	No	Sudden right lower back pain	Normal	No
26	Chin-Ming Su	2004	Male	41	Yes (180/100 mmHg)	renal artery infarction	Not mentioned	Sudden right lower back pain	Normal	Yes
27	Marcio Miyamoto	2018	Male	40	Yes (not controlled)	secondary hypertension	Yes	Recent exacerbation of hypertension	Control (drugs)	Yes
28	Francisco Borja	2008	Male	33	Yes (140/82 mmHg)	renal infarction	Yes	Right abdominal pain, vomiting	Normal	Not attempted
28	Francisco Borja	2008	Male	37	No	renal infarction	Not mentioned	left-sided abdominal pain	Normal	Not attempted
29	Jian-Ping Liu	2015	Male	43	Yes (158/85 mmHg)	Suprarenal abdominal aortic dissection	No	abdominal pain	Control (drugs)	Yes
30	Shu Wakino	2005	Famle	36	Yes (134/82 mmHg)	Renal infarction, subarachnoid hemorrhage	No	Left lower back pain, headache, loss of consciousness	Elevated after treatment (160/80)	No
31	Tadasuke Ando	2005	Male	31	No (130/60 mmHg)	renal infarction	Not mentioned	Sudden right lower back pain	Normal	Yes
32	Catherine M. Henry	2021	Male	39	Yes (130/71 mmHg)	renal infarction	7 packs/year (quit smoking for 4 months)	Right lower back pain, vomiting	Control (drugs)	Yes
33	Katia P. Souza	2022	Male	40	Yes (220/170 mmHg)	malignant hypertension	Not mentioned	abdominal pain	Control (drugs)	Yes
34	Mohammed Elhassan	2018	Male	36	No	renal infarction	No	Sudden right lower back pain after sex	Normal	Yes
35	Jitendra Parmar	2021	Male	41	Yes (>160 mmHg)	renal infarction	No	Bilateral low back pain	Control (drugs)	Yes
36	Cataldo Emanuela	2019	Male	48	Yes (140/100)	renal infarction	Not mentioned	Sudden severe back pain	Control (drugs)	Yes (spontaneous recirculation)
37	Gajapathiraju	2018	Famle	44	Yes (161/95 mmHg)	urinary tract infection	No	Right-sided abdominal pain, fever	Normal	No
38	Sophie Renaud	2012	Male	39	Yes (4/6 cases)	renal colic	1/6 cases	Dyspepsia, hematuria	Control (drugs)	Yes
39	T.L. Luk	2008	Male	42	No	renal ischemia	Not mentioned	Left-sided abdominal pain, vomiting	Normal	Yes
40	SP Stawicki	2006	Male	37	No	renal infarction	Not mentioned	Left-sided abdominal pain, hematuria	Normal	No
40	SP Stawicki	2006	Male	40	Yes（194/103mmHg）	Bilateral renal infarcts	Not mentioned	Left-sided abdominal and back pain	Control (drugs)	Yes
40	SP Stawicki	2006	Male	61	Yes（190/95mmHg）	renal infarction	Not mentioned	Left-sided abdominal pain, nausea, vomiting	Control (drugs)	No
41	M-J Hsieh	2012	Famle	51	Yes（187/81mmHg）	renal infarction	Not mentioned	Epigastric pain, left-sided dystocia	Control (drugs)	No
42	J-F. Paul	2000	Male	57	Yes（190/100mmHg）	renal infarction	Not mentioned	left upper abdominal pain	Control (drugs)	Yes
43	前鼻健志	2008	Famle	65	Yes	renal infarction	Not mentioned	Left upper abdominal pain, worsening renal function	Control (drugs)	Yes
44	沖貴士	2011	Famle	58	Yes（190/95mmHg）	renal infarction	No	Right-sided abdominal pain, nausea	Normal	No
45	Joshua Bucher	2016	Male	55	Yes（150/89mmHg）	Renal colic; aortic dissection	Not mentioned	Left-sided dystocia, nausea; retrosternal “crushing” chest pain with tearing sensation	Normal	Yes
46	Daniel Mudrick	2003	Male	47	Yes (severe hypertension)	Kidney stones (misdiagnosis)	No	Left dystocia, nausea, hematuria	Control (drugs)	Yes
47	Santhosh G. John	2010	Male	43	No（137/83mmHg）	Acute pyelonephritis (misdiagnosis)	Yes	Lower left abdominal pain, nausea, vomiting, low-grade fever	Normal	No
48	Jamie Kanofsky	2007	Male	56	Yes（156/95mmHg）	Kidney stones/pyelonephritis (misdiagnosis)	Yes	Right-sided dystocia, fever	Normal	Yes
49	P. Heim	1997	Male	48	Yes（200/100mmHg）	Pharmacological hemolytic anemia (misdiagnosis)	Not mentioned	Right-sided dystocia (induced by cold medication)	Normal	No
50	Anam Haider	2017	Male	56	Yes（140/90mmHg）	Pyelonephritis (misdiagnosis)	Not mentioned	Abdominal pain, vomiting, fever	Control (drugs)	No
51	Emanuele Casciani	2012	Male	47	Yes（145/95mmHg）	Unspecified (emergency abdominal pain)	Not mentioned	right-sided pain	Normal	Yes
52	Jun-Yang Lou	2015	Male	32	Yes (not specified)	Pyelonephritis (misdiagnosis)	Not mentioned	Right-sided abdominal and back pain	Control (drugs)	No
53	Chami Im（case1）	2016	Male	50	Yes（173/100mmHg）	Unspecified (abdominal pain)	Yes	Left lower abdominal pain	Control (drugs)	No
53	Chami Im（case2）	2016	Male	42	Yes（160/103mmHg）	Unspecified (right dystocia)	Not mentioned	Right-sided dystocia, nausea, vomiting	Control (drugs)	No
53	Chami Im（case3）	2016	Male	35	Yes（161/95mmHg）	Unspecified (left lower abdominal pain)	Not mentioned	Left lower abdominal pain	Normal	No
54	E. Guérin	2006	Male	47	Yes（150/100mmHg）	Unspecified (emergency abdominal pain)	Not mentioned	Right abdominal pain → right dystocia	Control (drugs)	No
55	Tsung-Han Tsai	2010	Male	30	No（130/75mmHg）	Kidney stones/pyelonephritis (misdiagnosis)	Not mentioned	Left dystocia, left lower abdominal pain	Normal	No
56	Siddharth Pandey	2018	Male	48	Yes (not specified)	Pyelonephritis (misdiagnosis)	Not mentioned	Right dystocia → abdominal pain → fever, necrotic lesions	Non-recovery (death)	No
57	Roberto G. Aru	2020	Male	28	Not mentioned	Chronic abdominal pain → rupture of mesenteric vessels	Not mentioned	Acute abdominal pain, hemorrhagic shock	Non-recovery (death)	No
58	R. M. Klein	1992	Male	33	Yes（190/110mmHg）	Renal vein thrombosis (misdiagnosis)	Not mentioned	left-sided duress	Normal	Yes
59	Gerald S. Braun	2008	Male	31	No（130/75mmHg）	Fitness exercise induced	Not mentioned	Sudden left dystocia while working out	Normal	Yes
60	Linda M. Reilly	1991	Male（8cases）	39.3	Yes（10/10）	Renal vascular hypertension	Not mentioned	Severe hypertension, neurological symptoms, hematuria, low back pain (8/10)	Control (drugs)	71.4%Yes
60			Famle（2cases）
61	C. Gun	2016	Male	39	Yes（170/93 mmHg）	suspected renal infarction	No	Left-sided abdominal pain, no hematuria	Normal	Not attempted
61	C. Gun	2016	Male	64	Yes（270/130 mmHg）	suspected renal infarction	Yes（20years）	Right-sided abdominal pain, nausea, vomiting	Normal	Yes
62	Tongli Yang	2024	Male	55	No（134/88 mmHg）	left renal space-occupying disease	Not mentioned	Left lumbar abdominal distension	Normal	Yes
63	Chunxu Liao	2020	Male	53	No	renal artery entrapment	No	Right-sided abdominal pain, low-grade fever	Normal	Not attempted
64	Qizhou He	2021	Male	49	No	entrapment of the left renal artery	Not mentioned	Swelling pain in the left lower back	Normal	Yes
65	Guqing Zhang	2011	Male	37	No（135/90 mmHg）	spontaneous renal artery entrapment	Not mentioned	Right-sided abdominal pain, fever	Normal	Not attempted
66	Qingyun Xu	2016	Male	39	Yes（165/98 mmHg）	Abdominal pain investigated	Not mentioned	Left-sided abdominal pain, nausea, vomiting	Control (drugs)	Not attempted
67	Zhongzhi Jia	2019	Male	64	Yes（135/85 mmHg）	Renal Artery Clamping Aneurysm	Not mentioned	Physical examination reveals a renal artery entrapment aneurysm	Normal	Yes
68	Moyang Wang	2009	Male	39	Yes（150/100 mmHg）	bilateral renal infarction	Yes（5years）	Low back pain, fever, elevated blood pressure	Normal	Yes
69	Hongying Yu	2013	Male	64	Yes (10-year history of hypertension)	entrapment of the left renal artery	Not mentioned	Difficulty in controlling high blood pressure	Normal	Yes
70	Lin Han	2018	Famle	36	Yes（199/132 mmHg）	renal artery entrapment	No	Hemoptysis, panic attacks, chest tightness	Normal	Yes
71	Guangqian Ding	2021	Male	49	No（115/70 mmHg）	Low back pain, microscopic hematuria	No	Sudden right-sided low back pain, nausea, profuse sweating	Normal	Not attempted
72	Kai Cui	2015	Male	46	No（107/68 mmHg）	right renal infarction	Not mentioned	Pain in the right lower back	not mentioned	Not attempted
73	Huimin Gao	2024	Male	76	Yes (up to 200/90 mmHg)	Double renal artery stenosis	Not mentioned	Fluctuating blood pressure, right lower extremity weakness	Normal	Yes

## Sheet: 1.2
Author	Year	Number	Fundamental disease	Post-operative complications	renal function	Mezzanine position	Diagnostic methods	therapeutic strategy	Survival rate at follow-up
James W.H. Macneil	2017	1	Prostate cancer, premature ventricular contractions, Meniere's disease	New-onset hypertension (postoperative)	Creatinine decreased from 270 to 190 μmol/L	Bilateral renal arteries	CT、CTA、US	Anticoagulation therapy → endovascular stent implantation	survival
Guangqing Yuan	2023	2	not mentioned	Femoral artery puncture site hematoma	Decrease in creatinine	right renal artery	CTA、DSA	Balloon dilation stent graft implantation	survival
Ozbek Orhan	2011	3	Hypertension for 5 years, kidney stones for 16 years	None	Stabilized renal function	Bilateral renal arteries	DSA、US、CT	Renal artery stent implantation Antihypertensive therapy	survival
Mustafa Korkut	2020	4	None (relatively healthy)	None	Stabilized renal function	left renal artery	CTA	Conservative Treatment	survival
F Del Porto	2020	5	None (relatively healthy)	None	Stabilized renal function	Bilateral renal arteries, abdominal aorta	CTA、DSA、US	Conservative Treatment	survival
Luana Gatto	2020	6	Hypertension for 12 years	Postoperative arteriovenous fistula, stent leakage	not mentioned	Vertebral artery, renal artery, iliac artery	DSA、CTA	Stent graft implantation Antiplatelet/anticoagulation	survival
Gerardo A. Vitiello	2017	7	None (relatively healthy)	None	Stabilized renal function	left renal artery	CT、CTA、US	Stent graft implantation Antiplatelet/anticoagulation	survival
Tadahisa Sugiura	2011	8	None (relatively healthy)	Ischemic pancreatitis, acute kidney injury	Stabilized renal function	Abdominal trunk, superior mesenteric artery, bilateral renal arteries, right external iliac artery	CT、DSA、US	Anticoagulation of right renal artery angioplasty	survival
M Alonso-Alcañiz	2017	9	None (relatively healthy)	None	Stabilized renal function	left renal artery	CTA、DSA	Conservative Treatment	survival
Jing Lei	2022	10	None (relatively healthy)	None	Stabilized renal function	right renal artery	CT、DSA、US	Right nephrectomy	survival
Naman S. Desai	2013	11	None (relatively healthy)	Postoperative hematuria, total infarction of the left kidney	Total infarction of the left kidney with partial preservation of right kidney function	Bilateral renal arteries	CTA、DSA	Left renal artery stent implantation Thrombolysis	survival
Bora Peynircioglu	2011	12	None (relatively healthy)	None	Stabilized renal function	right renal artery	CTA、DSA、IVUS	Stent implantation	survival
Gaurav Tandon	2012	13	Hypertension, COPD, sleep apnea	None	Stabilized renal function	right renal artery	DSA、IVUS、MRA	Stent implantation	survival
Ainhoa García	2014	14	not mentioned	acute kidney injury	Mild chronic renal failure	left renal artery	CTA、DSA	Stent implantation	survival
Gaetano Ferrara	2024	15	Factor V Leiden mutation (weakly positive)	None	Stabilized renal function	Renal artery trunk and branches	CTA、DSA、MRI	Antiplatelet ACE inhibitors	survival
Naiding Zhang	2021	16	Tolosa-Hunt syndrome, corticosteroid therapy	None	Stabilized renal function	Celiac artery, splenic artery, SMA, right renal artery	CTA、DSA	Conservative treatment of SMA stents	survival
Sonia Ramamoorthy	2002	17	Fibromuscular dysplasia (1 case), atherosclerosis (1 case)	None	Stabilized renal function	renal artery	CTA、DSA	Conservative Treatment	survival
Sang Hak Lee	2003	18	None (relatively healthy)	None	Stabilized renal function	right renal artery	CTA、DSA	Stent implantation	survival
Amir Alamir	1997	19	Fibromuscular dysplasia	None	Stabilized renal function	renal artery	CTA、DSA	Conservative Treatment	survival
Mehmet Beyazal	2023	20	Degenerative lumbar scoliosis, osteophyte formation	None	Renal atrophy (infarcted area)	right renal artery	CTA、DSA	Conservative Treatment	survival
Nitin Kolhe	2004	21	Fibromuscular dysplasia, mesangial hyperplasia	None	Stabilized renal function	left renal artery	DSA、Histopathology	Nephrectomy (left kidney)	survival
Susannah Boulet	2023	22	high blood pressure	renal necrosis	Deterioration of renal function (creatinine 3.5 mg/dL)	left renal artery	CTA、DSA	Nephrectomy after anticoagulation	survival
Yasutoshi Yoshiyama	2021	23	diabetes	None	Stabilized renal function	right renal artery	CT、MRI、DSA	Stent implantation	survival
Stefano Bonardelli	2013	24	Hypertension, diverticular disease	None	Stabilized renal function	Celiac artery, SMA, both renal arteries	CT、MRI、DSA	Anticoagulant SMA stents	survival
Richard Conway	2012	25	Ehlers-Danlos syndrome type IV	None	Partial preservation of renal function	right renal artery	MRI、DSA	Conservative Treatment	survival
Chin-Ming Su	2004	26	None (relatively healthy)	None	Stabilized renal function	right renal artery	CT、DSA	Conservative Treatment	survival(3 months）
Marcio Miyamoto	2018	27	chronic hepatitis	None	Stabilized renal function	left renal artery	US、DSA	Stent implantation	survival(3 months）
Francisco Borja	2008	28	None (relatively healthy)	None	Stabilized renal function	right renal artery	CT、DSA	Conservative Treatment	survival(17 days）
Francisco Borja	2008	29	None (relatively healthy)	None	Stabilized renal function	left renal artery	CT、DSA	Conservative Treatment	None
Jian-Ping Liu	2015	30	Hypertension for 3 years	None	Stabilized renal function	Suprarenal abdominal aorta (involving celiac trunk)	CTA、DSA	Stent graft implantation	survival
Shu Wakino	2005	31	Infertility treatment (hormone use)	Be in a coma	not mentioned	Both renal arteries, carotid artery, superior mesenteric artery, vertebral artery	CT、DSA	Anticoagulation, embolization	Death
Tadasuke Ando	2005	32	None (relatively healthy)	None	Stabilized renal function	right renal artery	CT、MRI、DSA	Conservative Treatment	survival(4 months）
Catherine M. Henry	2021	33	gout	None	Stabilized renal function	right renal artery	CT、US、DSA	Conservative Treatment	survival
Katia P. Souza	2022	34	Hypertension for 3 years	In-stent restenosis	Stabilized renal function	right renal artery	US、DSA、IVUS	Stent implantation Secondary balloon dilation	survival
Mohammed Elhassan	2018	35	Ulcerative colitis (in remission)	None	Stabilized renal function	right renal artery	CT、DSA	Conservative Treatment	survival
Jitendra Parmar	2021	36	COVID-19 Hyperinflammatory state after pneumonia	Deep vein thrombosis of the lower limbs	Partial recovery	Renal artery trunk and branches	CT、DSA	Arterial thrombolysis balloon dilation	survival
Cataldo Emanuela	2019	37	Hypercholesterolemia, psoriasis, allergy asthma	None	Stabilized renal function	left renal artery	CTA、MRI	Conservative Treatment	survival
Gajapathiraju	2018	38	None (relatively healthy)	None	Stabilized renal function	right renal artery	CTA、DSA	Conservative Treatment	survival
Sophie Renaud	2012	39	Fibromuscular dysplasia (4/6 cases)	Not mentioned	Stabilized renal function	left renal artery	US、CTA、DSA	Anticoagulation, antihypertensive, some surgeries	survival
T.L. Luk	2008	40	None (relatively healthy)	None	Stabilized renal function	left renal artery	CT、DSA	Angioplasty stents	survival
SP Stawicki	2006	41	History of mitral valve prolapse, spontaneous pneumothorax	None	Stabilized renal function	left renal artery	MRA、DSA	Conservative Treatment	survival
SP Stawicki	2006	42	fibromuscular dysplasia	None	Stabilized renal function	Bilateral renal arteries	CTA、DSA	Conservative Treatment	survival
SP Stawicki	2006	43	None (relatively healthy)	None	Stabilized renal function	left renal artery	CT、DSA	Conservative Treatment	survival
M-J Hsieh	2012	44	Uterine fibroids, herniated discs	None	Stabilized renal function	left renal artery	CTA、DSA	Conservative Treatment	survival
J-F. Paul	2000	45	None (relatively healthy)	None	Stabilized renal function	left renal artery	CTA	Stent implantation	survival
前鼻健志	2008	46	Hypertension, hyperlipidemia, hypothyroidism	None	Stabilized renal function	left renal artery	DSA、IVUS	Stent implantation	survival
沖貴士	2011	47	Hypertension, atrial septal defect	None	Stabilization after right kidney removal	right renal artery	CT、CTA	nephrectomy	survival
Joshua Bucher	2016	48	Psoriasis, TMJ pain (hormone use)	Not mentioned	Stabilized renal function	left renal artery	CTA	Endovascular stenting Anticoagulation	survival
Daniel Mudrick	2003	49	Hypertension (2 years history)	Not mentioned	Stabilized renal function	left renal artery	DSA	Coil embolization	survival
Santhosh G. John	2010	50	Positive antiphospholipid antibodies	Not mentioned	Stabilized renal function	left renal artery	CTA+Radionuclide Perfusion Imaging	Conservative Treatment	survival
Jamie Kanofsky	2007	51	None (relatively healthy)	Not mentioned	Stabilized renal function	right renal artery	CTA、DSA	Endovascular stenting	survival
P. Heim	1997	52	Gilbert's syndrome (Meulengracht's disease)	Kidney function decreased to 17%	Functional compensation of the left kidney after right nephrectomy	right renal artery	US、CT、DSA	nephrectomy	survival
Anam Haider	2017	53	Benign prostatic hyperplasia, Helicobacter pylori gastritis	Not mentioned	Stabilized renal function	Bilateral renal arteries	CTA	Conservative Treatment	survival
Emanuele Casciani	2012	54	None (relatively healthy)	Not mentioned	Stabilized renal function	right renal artery	MRA+DSA	Endovascular stenting	survival
Jun-Yang Lou	2015	55	History of cannabis use	Not mentioned	Stabilized renal function	right renal artery	CTA、IVUS	Conservative Treatment	survival
Chami Im（case1）	2016	56	None (relatively healthy)	Not mentioned	Stabilized renal function	left renal artery	CTA	Conservative Treatment	survival
Chami Im（case2）	2016	57	Hypertension (controlled)	Newly developed left renal artery entrapment	Stabilization of right renal infarction and disappearance of left renal thrombus	right renal artery	CTA	Conservative Treatment	survival
Chami Im（case3）	2016	58	None (relatively healthy)	Fever, elevated white blood cells	Stabilized renal function	left renal artery	CTA	Conservative Treatment	survival
E. Guérin	2006	59	None (relatively healthy)	Not mentioned	Stabilized renal function	right renal artery	DSA+MRA	Conservative Treatment	survival
Tsung-Han Tsai	2010	60	Positive antiphospholipid antibodies	Not mentioned	27% preserved left kidney function	left renal artery	CTA+DSA	Conservative Treatment	survival
Siddharth Pandey	2018	61	not mentioned	Intestinal ischemia, multi-organ failure	Deterioration of renal function to death	right renal artery	CTA	Anticoagulation Surgery to remove a segment of the intestine	Death
Roberto G. Aru	2020	62	Fibromuscular dysplasia (FMD)	multivessel complication	not mentioned	Multivessel (mesenteric, renal, iliac arteries)	CTA	Surgical resection of the bowel is supportive	Death
R. M. Klein	1992	63	Unspecified (possible vasculopathy)	Not mentioned	10% left kidney function preserved	left renal artery	DSA	Conservative Treatment	survival
Gerald S. Braun	2008	64	None (relatively healthy)	Not mentioned	Stabilized renal function	left renal artery	CTA	Conservative Treatment	survival
Linda M. Reilly	1991	65	Fibromuscular dysplasia (7/10)	Nephrectomy after failed revascularization in 2 cases	Stabilized renal function	Renal artery trunk and branches	DSA、Histopathology	Revascularization (71.4%), nephrectomy (28.6%)	survival
		66
C. Gun	2016	67	None (relatively healthy)	None	Stabilized renal function	left renal artery	CT、MRA	Conservative Treatment	survival
C. Gun	2016	68	Diabetes, hypertension, atrial fibrillation, heart failure	None	Stabilized renal function	right renal artery	CT、CTA	Conservative Treatment	survival
Tongli Yang	2024	69	None (relatively healthy)	In-stent leakage, endothelial proliferation, renal atrophy	Stabilized renal function	left renal artery	CTA、DSA	Interventional stent isolation and secondary repair	survival
Chunxu Liao	2020	70	None (relatively healthy)	None	Stabilized renal function	right renal artery	US、CTA	Conservative Treatment	survival
Qizhou He	2021	71	None (relatively healthy)	None	Stabilized renal function	left renal artery	CT、DSA	Coil embolization stent implantation	survival
Guqing Zhang	2011	72	None (relatively healthy)	None	Infarction of the middle and lower pole of the right kidney	right renal artery	CT、CTA	Conservative Treatment	survival
Qingyun Xu	2016	73	None (relatively healthy)	None	Stabilized renal function	left renal artery	CTA、DSA	Conservative Treatment	survival(3 months）
Zhongzhi Jia	2019	74	Left popliteal artery aneurysm	None	Stabilized renal function	right renal artery	CTA、DSA	Coil embolization Stent graft implantation	survival
Moyang Wang	2009	75	None (relatively healthy)	None	Stabilized renal function	right renal artery	MRI、DSA	Stent implantation Thrombolytic therapy	survival(1 months）
Hongying Yu	2013	76	History of abdominal trauma (splenectomy, left lower lobectomy)	None	not mentioned	left renal artery	DSA、IVUS	Renal artery stenting	survival
Lin Han	2018	77	Myofiber dysplasia may	None	Stabilized renal function	left renal artery	CTA、DSA、IVUS	Stent implantation Antiplatelet therapy	survival
Guangqian Ding	2021	78	None (relatively healthy)	None	Stabilized renal function	right renal artery	CTA、DSA	Conservative Treatment	survival
Kai Cui	2015	79	None (relatively healthy)	Not mentioned	not mentioned	right renal artery	CTA、DSA	Conservative Treatment	survival
Huimin Gao	2024	80	Coronary heart disease, diabetes mellitus, lower extremity atherosclerosis	None	not mentioned	left renal artery	CTA、DSA	Double renal artery stenting	survival
