# Supplementary material for: Clinical characteristics, diagnostic modalities, and therapeutic strategies of spontaneous renal artery dissection: A systematic review and diagnostic analysis
Source: PLoS One. 2026 Jan 23;21(1):e0340766. doi: 10.1371/journal.pone.0340766 (PMC12829824; doi:10.1371/journal.pone.0340766)
Supplement: S3 File — (ZIP) [file pone.0340766.s003.zip › Supplyment/Score.xlsx]

## Sheet: Sheet3
Number	CARE Score（/13）	JBI Score（/8）	Customized Score（/3）	Total Quality Grade	Selection Bias	Information Bias	Confounding Bias	Consolidated Risk Of Bias
1	10.5	7	3	High	Low	Low	Medium	Low
2	11	7	3	High	Low	Low	Low	Low
3	9.5	6	2 (ESWL effects not excluded)	Medium	Medium	Medium	Medium	Medium
4	8	5	3	Medium	Low	Medium	Low	Medium
5	10	6	3	High	Low	Low	Medium	Low
6	7.5	5	2 (not mentioned in follow-up)	Medium	Medium	High	Medium	Medium
7	11	7	3	High	Low	Low	Low	Low
8	9	6	2 (multivessel mixing)	Medium	Medium	Medium	High	Medium
9	8.5	5	3	Medium	Low	Medium	Low	Medium
10	9	6	2 (nephrectomy not analyzed)	Medium	Medium	Medium	Medium	Medium
11	7	4	2 (missing data)	Low	High	Medium	Medium	Medium
12	10	6	3	High	Low	Low	Low	Low
13	8.5	5	2 (COPD not analyzed)	Medium	Medium	Medium	High	Medium
14	7	4	2 (absence of underlying disease)	Low	Medium	High	Medium	Medium
15	9.5	6	3	High	Low	Low	Low	Low
16	8	5	2 (SMA mixed)	Medium	Medium	Medium	High	Medium
17	6.5	3	1 (multiple cases combined)	Low	High	High	Medium	High
18	8	5	3	Medium	Low	Medium	Low	Medium
19	7.5	4	2 (FMD not validated)	Medium	Medium	Medium	Medium	Medium
20	7	4	1 (Bone fragments not ruled out)	Low	High	High	Medium	High
21	8	5	2 (insufficient pathological evidence)	Medium	Medium	Medium	Medium	Medium
22	6	3	1 (ambiguous ending)	Low	High	High	High	High
23	9	6	3	High	Low	Low	Low	Low
24	8.5	5	2 (diverticulosis mixed)	Medium	Medium	Medium	High	Medium
25	7	4	2 (genetic diseases not analyzed)	Low	Medium	High	High	High
26	8	5	3	Medium	Low	Medium	Low	Medium
27	7.5	4	2 (uncontrolled hepatitis)	Medium	Medium	Medium	High	Medium
28	6.5	3	1 (follow-up only 17 days)	Low	High	High	Medium	High
29	5	2	0 (no follow-up)	Low	High	High	High	High
30	9	6	3	High	Low	Low	Low	Low
31	4	2	0 (incomplete data on deaths)	Low	High	High	High	High
32	7	4	2 (spontaneous recirculation not verified)	Low	Medium	Medium	Medium	Medium
33	8	5	3	Medium	Low	Medium	Low	Medium
34	7.5	4	2 (restenosis not analyzed)	Medium	Medium	High	Medium	Medium
35	6	3	1 (short-term follow-up)	Low	High	High	Medium	High
36	7	4	2 (COVID mixing)	Low	Medium	Medium	High	Medium
37	8	5	3	Medium	Low	Medium	Low	Medium
38	6.5	3	1 (multiple cases combined)	Low	High	High	Medium	High
39	7	4	2 (ischemic mechanism ambiguous)	Low	Medium	Medium	Medium	Medium
40	6	3	1 (missing data)	Low	High	High	High	High
41	7.5	4	2 (mixed not analyzed)	Medium	Medium	Medium	High	Medium
42	8	5	3	Medium	Low	Medium	Low	Medium
43	9	6	3	High	Low	Low	Low	Low
44	7	4	2 (nephrectomy not analyzed)	Low	Medium	Medium	Medium	Medium
45	8	5	2 (mixed aortic coarctation)	Medium	Medium	Medium	High	Medium
46	7.5	4	2 (misdiagnosis not specified)	Medium	Medium	Medium	Medium	Medium
47	6	3	1 (unanticoagulated)	Low	High	High	Medium	High
48	8	5	3	Medium	Low	Medium	Low	Medium
49	5	2	0 (hemolytic misdiagnosis)	Low	High	High	High	High
50	7	4	2 (misdiagnosis not analyzed)	Low	Medium	Medium	Medium	Medium
51	8	5	3	Medium	Low	Medium	Low	Medium
52	7	4	2 (cannabis not analyzed)	Low	Medium	Medium	High	Medium
53	7.5	4	2 (thrombus not analyzed)	Medium	Medium	Medium	Medium	Medium
54	6	3	1 (emergency not validated)	Low	High	High	Medium	High
55	7	4	2 (misdiagnosis not ruled out)	Low	Medium	Medium	Medium	Medium
56	4	1	0 (death data missing)	Low	High	High	High	High
57	5	2	0 (autopsy not analyzed)	Low	High	High	High	High
58	6	3	1 (thrombolysis not verified)	Low	Medium	High	Medium	High
59	7	4	2 (movement mixing)	Low	Medium	Medium	Medium	Medium
60	5	2	0 (multiple cases combined)	Low	High	High	High	High
61	7	4	2 (conservative treatment not analyzed)	Low	Medium	Medium	Medium	Medium
62	6	3	1 (stent failure)	Low	High	High	Medium	High
63	7	4	2 (hypothermia not analyzed)	Low	Medium	Medium	Medium	Medium
64	8	5	3	Medium	Low	Medium	Low	Medium
65	6.5	3	1 (partial renal impairment)	Low	Medium	High	Medium	High
66	7	4	2 (short-term follow-up)	Low	Medium	Medium	Medium	Medium
67	9	6	3	High	Low	Low	Low	Low
68	7	4	2 (thrombolysis not verified)	Low	Medium	Medium	Medium	Medium
69	8	5	2 (mixed history of trauma)	Medium	Medium	Medium	High	Medium
70	9	6	3	High	Low	Low	Low	Low
71	7	4	2 (non-operated)	Low	Medium	Medium	Medium	Medium
72	5	2	0 (missing data)	Low	High	High	High	High
73	8	5	2 (mixed atherosclerosis)	Medium	Medium	Medium	High	Medium
